# Supplementary material for: Computational Analysis of Telomerase RNA Evolution in Caenorhabditis Species
Source: Noncoding RNA. 2026 Feb 11;12(1):6. doi: 10.3390/ncrna12010006 (PMC12921731; doi:10.3390/ncrna12010006)
Supplement: Supplementary file 1 [file ncrna-12-00006-s001.zip]

Archive with 2 entries (2 files):
- Supplemental_ncrna-12-00006.pdf
- Supplemental_ncrna-12-00006.zip
